# Supplementary material for: Engineering Collariella virescens Peroxygenase for Epoxides Production from Vegetable Oil
Source: Antioxidants (Basel). 2022 May 6;11(5):915. doi: 10.3390/antiox11050915 (PMC9137900; doi:10.3390/antiox11050915)
Supplement: Supplementary file 1 [file antioxidants-11-00915-s001.zip]

Archive with 1 entries (1 files):
- antioxidants-1683917-supplementary.pdf
